# Supplementary material for: Using zebrafish to study the function of nephronophthisis and related ciliopathy genes
Source: F1000Res. 2018 Dec 3;7:1133. Originally published 2018 Jul 25. [Version 2] doi: 10.12688/f1000research.15511.2 (PMC6127739; doi:10.12688/f1000research.15511.2)
Supplement: Raw, uncropped images from which Figures 1-3 were generated — Leftmost image, Figure 1; middle six images, Figure 2; rightmost two images, Figure 3. [file f1000research-7-18693-s0000.tgz]

Archive with 1 entries (1 files):
- e69e3055-3b23-410b-92c2-9041d3e0bb66_raw_data_for_methods.xlsx
